# Supplementary material for: Smartphone-Based Automated Photogrammetry for Reconstruction of Residual Limb Models in Prosthetic Design
Source: Sensors (Basel). 2026 Feb 14;26(4):1251. doi: 10.3390/s26041251 (PMC12944613; doi:10.3390/s26041251)
Supplement: Supplementary file 1 [file sensors-26-01251-s001.zip]

Archive with 1 entries (1 files):
- sensors-4066159-supplementary.pdf
